# Supplementary material for: Integrating digital pathology with transcriptomic and epigenomic tools for predicting metastatic uterine tumor aggressiveness
Source: Front Cell Dev Biol. 2022 Nov 18;10:1052098. doi: 10.3389/fcell.2022.1052098 (PMC9716026; doi:10.3389/fcell.2022.1052098)
Supplement: Supplementary file 1 [file DataSheet4.csv]

Regulation	Ensembl ID	log2 Fold Change	Adj.Pval	Symbol	Chr
Up	ENSG00000136352	1386577951	3,6E-29	NKX2-1	14q13.3
Up	ENSG00000276433	888998839	0,0819	KIR3DL3	CHR_HSCHR19KIR_RP5_B_HAP_CTG3_1
Up	ENSG00000164400	8751846592	0,000171	CSF2	5q31.1
Up	ENSG00000150045	8657383795	0,00049	KLRF1	12p13.31
Up	ENSG00000112116	8253164645	3,49	IL17F	6p12.2
Up	ENSG00000168078	7413535021	9,98	PBK	8p21.1
Up	ENSG00000115008	7042783076	0,00441	IL1A	2q14.1
Up	ENSG00000187908	5673577027	0,263	DMBT1	10q26.13
Up	ENSG00000105369	4864682795	3,43E-08	CD79A	19q13.2
Up	ENSG00000230514	4705634616	6,84E-11	AGER	CHR_HSCHR6_MHC_MCF_CTG1
Up	ENSG00000177455	4574317924	0,0231	CD19	16p11.2
Up	ENSG00000004468	4066185474	0,0212	CD38	4p15.32
Up	ENSG00000078081	3979487306	0,00000291	LAMP3	3q27.1
Up	ENSG00000278567	3887303844	1,06	CCL3	CHR_HSCHR17_10_CTG4
Up	ENSG00000083457	3843648374	0,393	ITGAE	17p13.2
Up	ENSG00000108342	3835820645	0,0206	CSF3	17q21.1
Up	ENSG00000117322	3598324018	9,84	CR2	1q32.2
Up	ENSG00000105371	3592722785	4,47	ICAM4	19p13.2
Up	ENSG00000114455	3582200882	9,69	HHLA2	3q13.13
Up	ENSG00000019169	3465782501	0,000102	MARCO	2q14.2
Up	ENSG00000137265	3326876678	0,00543	IRF4	6p25.3
Up	ENSG00000132465	3312098346	0,177	JCHAIN	4q13.3
Up	ENSG00000086548	3179627417	0,00049	CEACAM6	19q13.2
Up	ENSG00000163735	3177188883	4,09	CXCL5	4q13.3
Up	ENSG00000233192	3018320895	8,93	HLA-DQA2	CHR_HSCHR6_MHC_APD_CTG1
Up	ENSG00000124731	3013685737	0,000826	TREM1	6p21.1
Up	ENSG00000158517	2998186654	0,0000683	NCF1	7q11.23
Up	ENSG00000026751	2946592057	0,292	SLAMF7	1q23.3
Up	ENSG00000081041	2799547317	0,000000171	CXCL2	4q13.3
Up	ENSG00000146070	2748887072	0,102	PLA2G7	6p12.3
Up	ENSG00000048462	2671678367	6,75	TNFRSF17	16p13.13
Up	ENSG00000163220	2587623188	0,0000537	S100A9	1q21.3
Up	ENSG00000139193	2462628596	1,65	CD27	12p13.31
Up	ENSG00000240505	2457713346	0,292	TNFRSF13B	17p11.2
Up	XCL1_XCL2	2449804083	8,91	NA	NANA
Up	ENSG00000156738	2403340251	3,58	MS4A1	11q12.2
Up	ENSG00000182866	2386968574	2,16	LCK	1p35.2
Up	ENSG00000173391	2344189946	0,0000683	OLR1	12p13.2
Up	ENSG00000119535	2314460043	0,000133	CSF3R	1p34.3
Up	ENSG00000100368	2304754044	0,00218	CSF2RB	22q12.3
Up	ENSG00000073756	2303314924	3,56	PTGS2	1q31.1
Up	ENSG00000169442	2299572871	0,16	CD52	1p36.11
Up	ENSG00000143546	2208681293	0,026	S100A8	1q21.3
Up	ENSG00000172322	2125982217	0,527	CLEC12A	12p13.31
Up	ENSG00000090339	2109328271	0,0000587	ICAM1	19p13.2
Up	ENSG00000179593	2071471001	2,95	ALOX15B	17p13.1
Up	ENSG00000018280	2056944588	0,0297	SLC11A1	2q35
Up	ENSG00000169252	2039739194	3,75	ADRB2	5q32
Up	ENSG00000122224	2036958742	1,73	LY9	1q23.3
Up	ENSG00000121797	1990506127	3,8	CCRL2	3p21.31
Up	ENSG00000090382	1975632506	4,47	LYZ	12q15
Up	ENSG00000102879	1952285689	0,133	CORO1A	16p11.2
Up	ENSG00000180644	194868618	5,11	PRF1	10q22.1
Up	ENSG00000005844	1937874894	0,442	ITGAL	16p11.2
Up	ENSG00000110848	1930730877	9,98	CD69	12p13.31
Up	ENSG00000173535	1925185173	6,07	TNFRSF10C	8p21.3
Up	ENSG00000188404	1879938765	9,69	SELL	1q24.2
Up	ENSG00000161405	185596438	8,28	IKZF3	17q21.1
Up	ENSG00000012124	1839031876	0,527	CD22	19q13.12
Up	ENSG00000116824	183096498	4,09	CD2	1p13.1
Up	ENSG00000130203	1815997705	8,04	APOE	19q13.32
Up	ENSG00000160654	1798449564	8,44	CD3G	11q23.3
Up	ENSG00000160255	1787907093	0,0155	ITGB2	21q22.3
Up	ENSG00000228080	1775687493	4,47	HLA-DRB1	CHR_HSCHR6_MHC_SSTO_CTG1
Up	ENSG00000010671	174090288	5,57	BTK	Xq22.1
Up	ENSG00000121594	1728806891	4,47	CD80	3q13.33
Up	ENSG00000275565	1681560556	0,367	ALOX5	CHR_HSCHR10_1_CTG2
Up	ENSG00000011600	1677279868	0,0392	TYROBP ENSG00000011600	19q13.12
Up	ENSG00000198851	167377605	8,98	CD3E	11q23.3
Up	ENSG00000235915	1661975956	4,51	LST1	CHR_HSCHR6_MHC_APD_CTG1
Up	ENSG00000163734	1647774731	7,07	CXCL3	4q13.3
Up	ENSG00000163823	1639763881	4,09	CCR1	3p21.31
Up	ENSG00000104894	1623682518	0,27	CD37	19q13.33
Up	ENSG00000100985	160722956	6,07	MMP9	20q13.12
Up	ENSG00000173372	1593502312	2,74	C1QA	1p36.12
Up	ENSG00000143851	1593429445	2,95	PTPN7	1q32.1
Up	TARP	1586225353	7,07	NA	NANA
Up	ENSG00000010610	1580685839	0,521	CD4	12p13.31
Up	ENSG00000129226	1563433062	0,527	CD68	17p13.1
Up	ENSG00000228163	1546209787	2,83	HLA-DPA1	CHR_HSCHR6_MHC_MANN_CTG1
Up	ENSG00000035664	1543776013	2,29	DAPK2	15q22.31
Up	ENSG00000165168	1537987291	2,13	CYBB	Xp21.1
Up	ENSG00000101916	1535630184	8,17	TLR8	Xp22.2
Up	ENSG00000198821	1515205366	9,96	CD247	1q24.2
Up	ENSG00000139626	1490188541	8,27	ITGB7	12q13.13
Up	ENSG00000283934	1486807872	2,85	IGSF6	CHR_HG926_PATCH
Up	ENSG00000173369	1448783529	5,51	C1QB	1p36.12
Up	ENSG00000180871	1448768541	4,3	CXCR2	2q35
Up	ENSG00000124469	144867445	4,51	CEACAM8	19q13.2
Up	ENSG00000160593	143909532	2,16	JAML	11q23.3
Up	ENSG00000262418	1437818772	2,52	PTPRC	CHR_HSCHR1_3_CTG31
Up	ENSG00000196664	1437449772	4,51	TLR7	Xp22.2
Up	ENSG00000163131	1436932131	1,3	CTSS	1q21.3
Up	ENSG00000166825	143568354	7,48	ANPEP	15q26.1
Up	ENSG00000076662	1388463107	9,92	ICAM3	19p13.2
Up	ENSG00000066336	1384832144	1,7	SPI1	11p11.2
Up	ENSG00000038945	1382374501	0,527	MSR1	8p22
Up	ENSG00000112799	1363611441	5,79	LY86 ENSG00000112799	6p25.1
Up	FCGR1A_FCGR1B	1354142752	3,14	NA	NANA
Up	ENSG00000141968	1337212643	2,21	VAV1	19p13.3
Up	ENSG00000158869	1307467137	0,878	FCER1G	1q23.3
Up	FCGR3A_3B	1306593764	2,21	NA	NANA
Up	ENSG00000135077	1284151183	4,02	HAVCR2	5q33.3
Up	ENSG00000158714	1265308185	9,96	SLAMF8	1q23.2
Up	ENSG00000277263	1258420841	8,06	HLA-DRA	CHR_HSCHR6_8_CTG1
Up	ENSG00000162511	1222671286	4,09	LAPTM5	1p35.2
Up	ENSG00000143119	1204769173	4,51	CD53	1p13.3
Up	ENSG00000137752	1201866507	4,61	CASP1	11q22.3
Up	ENSG00000115414	1185603482	0,785	FN1	2q35
Up	ENSG00000183813	1163811563	5,6	CCR4 ENSG00000183813	3p22.3
Up	ENSG00000179583	1143330699	5,57	CIITA	16p13.13
Up	ENSG00000019582	1125790323	6,51	CD74	5q33.1
Up	ENSG00000170458	1119490127	1,24	CD14	5q31.3
Up	ENSG00000110876	1109623111	5,57	SELPLG	12q24.11
Up	ENSG00000232957	1073459033	9,98	HLA-DOA	CHR_HSCHR6_MHC_SSTO_CTG1
Up	ENSG00000111348	1026457894	9,18	ARHGDIB	12p12.3
Up	ENSG00000235588	1013312269	4,09	AIF1	CHR_HSCHR6_MHC_SSTO_CTG1
Down	ENSG00000050628	-5874481409	1,09E-12	PTGER3	1p31.1
Down	ENSG00000163017	-4441893593	3,83E-14	ACTG2	2p13.1
Down	ENSG00000149294	-3877803867	0,000862	NCAM1	11q23.2
Down	ENSG00000276480	-3813080637	0,000000171	MYH11	CHR_HSCHR16_1_CTG1
Down	ENSG00000149591	-3125199018	0,0000749	TAGLN	11q23.3
Down	ENSG00000101951	-2969456391	0,375	PAGE4	Xp11.23
Down	ENSG00000154553	-2902840389	2,74	PDLIM3	4q35.1
Down	ENSG00000112183	-2307024158	4,51	RBM24	6p22.3
Down	ENSG00000118777	-2140345374	2,46	ABCG2	4q22.1
Down	ENSG00000272395	-1960651128	8,91	IFNL4	19q13.2
Down	ENSG00000091972	-1807401496	1,87	CD200	3q13.2
Down	ENSG00000146592	-1769515444	7,07	CREB5 ENSG00000146592	7p15.1
Down	ENSG00000138028	-1747600007	7,12	CGREF1	2p23.3
Down	ENSG00000197321	-1637672195	2,85	SVIL	10p11.23
Down	ENSG00000088881	-1529721123	3,21	EBF4	20p13
Down	ENSG00000085276	-1528704727	4,95	MECOM	3q26.2
Down	ENSG00000009413	-1526955065	3,21	REV3L	6q21
Down	ENSG00000019549	-1517868453	5,08	SNAI2	8q11.21
Down	ENSG00000185630	-151346804	2,37	PBX1	1q23.3
Down	ENSG00000137801	-1489880046	3,56	THBS1	15q14
Down	ENSG00000118707	-1487968401	5,08	TGIF2	20q11.23
Down	ENSG00000159164	-1487720882	4,51	SV2A	1q21.2
Down	ENSG00000100916	-1485999107	2,52	BRMS1L	14q13.2
Down	IFNA_FAMILY	-1472463361	6,93	NA	NANA
Down	ENSG00000006327	-1393564776	7,07	TNFRSF12A	16p13.3
Down	ENSG00000109472	-1391488039	0,263	CPE	4q32.3
Down	ENSG00000097007	-1368313948	4,51	ABL1	9q34.12
Down	ENSG00000171791	-1366025463	4,19	BCL2	18q21.33
Down	ENSG00000174564	-1364542262	7,67	IL20RB	3q22.3
Down	ENSG00000145431	-1360282664	7,64	PDGFC	4q32.1
Down	ENSG00000133134	-1337107828	3,89	BEX2	Xq22.2
Down	ENSG00000026508	-1335198319	0,39	CD44	11p13
Down	ENSG00000254772	-1325447164	4,47	EEF1G	11q12.3
Down	ENSG00000285485	-1307448329	6,93	NFATC4	CHR_HG1_PATCH
Down	ENSG00000173757	-1300942783	5,57	STAT5B	17q21.2
Down	ENSG00000085563	-1277072559	6,93	ABCB1	7q21.12
Down	ENSG00000171863	-1238844734	0,227	RPS7	2p25.3
Down	ENSG00000147649	-1236239849	0,321	MTDH	8q22.1
Down	WDR60	-1216321494	0,716	NA	NANA
Down	BAGE2_BAGE3	-1197958986	5,08	NA	NANA
Down	ENSG00000141219	-1136341504	8,27	C17orf80	17q25.1
Down	ENSG00000138119	-111224716	1,09	MYOF	10q23.33
Down	ENSG00000115966	-1088383971	4,04	ATF2	2q31.1
Down	ENSG00000103126	-1087843061	3,56	AXIN1	16p13.3
Down	ENSG00000115053	-108400474	0,292	NCL	2q37.1
Down	ENSG00000105708	-1076879078	8,44	ZNF14 ENSG00000105708	19p13.11
Down	ENSG00000189403	-1058801035	9,09	HMGB1	13q12.3
Down	ENSG00000112715	-1055369595	5,08	VEGFA	6p21.1
Down	BAGE_FAMILY	-1046960806	4,09	NA	NANA
Down	ENSG00000073578	-1019313132	4,61	SDHA	5p15.33
Down	ENSG00000276536	-10182614	7,3	HRAS	CHR_HSCHR11_1_CTG8
Down	ENSG00000137070	-1003334298	9,98	IL11RA	9p13.3
