# Supplementary material for: Integrating digital pathology with transcriptomic and epigenomic tools for predicting metastatic uterine tumor aggressiveness
Source: Front Cell Dev Biol. 2022 Nov 18;10:1052098. doi: 10.3389/fcell.2022.1052098 (PMC9716026; doi:10.3389/fcell.2022.1052098)
Supplement: Supplementary file 2 [file DataSheet3.csv]

Regulation	Ensembl ID	log2 Fold Change	Adj.Pval	Symbol	Chr
Up	ENSG00000156687	5982519763	0,00138	UNC5D	8p12
Up	ENSG00000163017	5809670617	1,44E-09	ACTG2	2p13.1
Up	ENSG00000112183	4826460045	0,0000145	RBM24	6p22.3
Up	ENSG00000141052	481312312	0,0000218	MYOCD	17p12
Up	ENSG00000175175	4304210551	0,00325	PPM1E	17q22
Up	ENSG00000213401	4151197524	0,178	MAGEA12	Xq28
Up	ENSG00000276480	3813672441	0,0000468	MYH11	CHR_HSCHR16_1_CTG1
Up	ENSG00000127743	3762667913	0,0188	IL17B	5q32
Up	ENSG00000176165	3720124264	7,19	FOXG1	14q12
Up	ENSG00000203760	3393402293	0,0152	CENPW	6q22.32
Up	ENSG00000149294	3324607508	0,000104	NCAM1	11q23.2
Up	ENSG00000019549	3204515008	0,0000218	SNAI2	8q11.21
Up	ENSG00000055118	3038968357	0,000125	KCNH2	7q36.1
Up	ENSG00000072832	2994186374	0,00671	CRMP1	4p16.2
Up	ENSG00000129910	2938747887	3,59	CDH15	16q24.3
Up	ENSG00000276734	2839936101	0,146	KIF5C	CHR_HSCHR2_2_CTG7_2
Up	ENSG00000134762	2737500051	2,67	DSC3	18q12.1
Up	ENSG00000135547	2705116566	0,0587	HEY2	6q22.31
Up	ENSG00000197321	266208779	0,000000266	SVIL	10p11.23
Up	ENSG00000133169	2658384861	0,766	BEX1	Xq22.1
Up	ENSG00000149591	2511525237	0,0113	TAGLN	11q23.3
Up	ENSG00000181072	2322613737	3,93	CHRM2	7q33
Up	ENSG00000024526	2315368662	0,12	DEPDC1	1p31.3
Up	ENSG00000101951	2152792159	9,83	PAGE4	Xp11.23
Up	ENSG00000050628	2150921853	0,303	PTGER3	1p31.1
Up	ENSG00000262635	2128241092	6,17	TDO2	CHR_HSCHR4_1_CTG12
Up	ENSG00000159164	2107538775	0,0615	SV2A	1q21.2
Up	ENSG00000277586	2096735287	1,25	NEFL	8p21.2
Up	ENSG00000275199	2056145873	9,28E-13	AKT3	CHR_HSCHR1_3_CTG32_1
Up	ENSG00000185630	2033573505	0,0615	PBX1	1q23.3
Up	ENSG00000122691	2030402709	1,86	TWIST1	7p21.1
Up	ENSG00000137070	2021135503	0,395	IL11RA	9p13.3
Up	ENSG00000150907	200903642	0,298	FOXO1	13q14.11
Up	ENSG00000148053	1988904178	3,27	NTRK2	9q21.33
Up	ENSG00000151640	198326038	8,07	DPYSL4	10q26.3
Up	ENSG00000262634	1942072869	0,303	SKA1	CHR_HSCHR18_1_CTG1_1
Up	ENSG00000011426	1938425064	1,43	ANLN	7p14.2
Up	ENSG00000165480	1907669884	0,19	SKA3	13q12.11
Up	ENSG00000259207	1891606491	1,38	ITGB3	17q21.32
Up	ENSG00000196155	1840385482	0,0181	PLEKHG4	16q22.1
Up	ENSG00000119630	1831155847	0,593	PGF	14q24.3
Up	ENSG00000134222	1823759234	1,17	PSRC1	1p13.3
Up	ENSG00000168542	1809939785	2,29	COL3A1	2q32.2
Up	ENSG00000171791	178033637	1,16	BCL2	18q21.33
Up	ENSG00000161638	1766903459	0,0626	ITGA5	12q13.13
Up	ENSG00000064300	1757006124	8,62	NGFR ENSG00000064300	17q21.33
Up	ENSG00000175305	1754945192	4,33	CCNE2	8q22.1
Up	ENSG00000169607	174677423	0,685	CKAP2L	2q14.1
Up	ENSG00000184451	1746607268	0,792	CCR10	17q21.2
Up	ENSG00000169047	1727571448	4,17	IRS1 ENSG00000169047	2q36.3
Up	ENSG00000092853	1709841819	1,66	CLSPN	1p34.3
Up	ENSG00000224472	169839488	0,0656	TCF19	CHR_HSCHR6_MHC_MCF_CTG1
Up	ENSG00000172458	1696082356	1,08	IL17D	13q12.11
Up	ENSG00000175643	1662874384	0,0101	RMI2 ENSG00000175643	16p13.13
Up	ENSG00000147889	1628031441	8,79	CDKN2A	9p21.3
Up	ENSG00000154920	1623749766	0,298	EME1	17q21.33
Up	ENSG00000139278	1618326877	0,146	GLIPR1	12q21.2
Up	ENSG00000162068	160088038	3,5	NTN3	16p13.3
Up	ENSG00000004799	1590334363	8,07	PDK4	7q21.3
Up	ENSG00000198901	1571736858	1,53	PRC1	15q26.1
Up	ENSG00000109674	1570214794	2,39	NEIL3	4q34.3
Up	ENSG00000108821	1566205013	9	COL1A1 ENSG00000108821	17q21.33
Up	ENSG00000160789	1564243704	0,0194	LMNA	1q22
Up	ENSG00000131747	1561030259	2,75	TOP2A	17q21.2
Up	ENSG00000105810	1541914775	9,16	CDK6	7q21.2
Up	ENSG00000024422	153033582	0,00888	EHD2	19q13.33
Up	ENSG00000085999	1522676575	1,54	RAD54L	1p34.1
Up	ENSG00000130584	1499708336	0,574	ZBTB46	20q13.33
Up	ENSG00000169071	1483776273	3,77	ROR2	9q22.31
Up	ENSG00000183856	1476935224	1,53	IQGAP3	1q22
Up	ENSG00000154553	1473766818	5,12	PDLIM3	4q35.1
Up	ENSG00000178573	1460673476	0,273	MAF	16q23.2
Up	ENSG00000187741	1460614864	1,71	FANCA	16q24.3
Up	ENSG00000138030	1456916268	2,42	KHK	2p23.3
Up	ENSG00000186185	1450835065	5,41	KIF18B	17q21.31
Up	ENSG00000129810	1438838862	6,97	SGO1	3p24.3
Up	ENSG00000167601	1433271707	0,0189	AXL	19q13.2
Up	ENSG00000097046	140661131	0,42	CDC7	1p22.1
Up	ENSG00000285443	1376768908	0,76	ZYX	CHR_HG708_PATCH
Up	ENSG00000109805	1371862631	1,7	NCAPG	4p15.31
Up	ENSG00000088881	1371782548	2,01	EBF4	20p13
Up	ENSG00000159147	1368219109	0,181	DONSON	21q22.11
Up	ENSG00000088325	1361990098	5,09	TPX2	20q11.21
Up	ENSG00000142945	1350176483	7,9	KIF2C	1p34.1
Up	ENSG00000012048	1337603315	1,58	BRCA1 ENSG00000012048	17q21.31
Up	ENSG00000105928	1333078527	1,7	GSDME	7p15.3
Up	ENSG00000120334	1327731096	3,2	CENPL	1q25.1
Up	ENSG00000121152	1327016232	2,79	NCAPH	2q11.2
Up	ENSG00000146918	1322473598	0,457	NCAPG2	7q36.3
Up	ENSG00000134690	1316009291	8,05	CDCA8	1p34.3
Up	ENSG00000186767	1304432383	0,75	SPIN4	Xq11.1
Up	ENSG00000080986	1299758855	3,54	NDC80	18p11.32
Up	ENSG00000104889	1257828841	3,58	RNASEH2A	19p13.13
Up	ENSG00000050555	1255928269	6,75	LAMC3	9q34.12
Up	ENSG00000143228	1245185871	6,92	NUF2	1q23.3
Up	ENSG00000112576	1233181234	0,685	CCND3	6p21.1
Up	ENSG00000097007	1204777084	2,42	ABL1	9q34.12
Up	ENSG00000092470	120437265	2,73	WDR76	15q15.3
Up	ENSG00000176890	1187361391	6,43	TYMS	18p11.32
Up	ENSG00000102384	1170068057	3,78	CENPI	Xq22.1
Up	ENSG00000139618	1163905321	1,07	BRCA2	13q13.1
Up	ENSG00000073111	1161708822	3,7	MCM2	3q21.3
Up	ENSG00000169258	1145539414	9,22	GPRIN1	5q35.2
Up	ENSG00000151725	1143301678	9,74	CENPU	4q35.1
Up	ENSG00000276536	1132591198	1,2	HRAS	CHR_HSCHR11_1_CTG8
Up	ENSG00000171241	1129599347	4,85	SHCBP1	16q11.2
Up	ENSG00000100097	109503765	0,941	LGALS1	22q13.1
Up	ENSG00000161888	1087276682	7,45	SPC24	19p13.2
Up	ENSG00000100345	1077693618	2,01	MYH9	22q12.3
Up	ENSG00000077942	1067552871	6,92	FBLN1	22q13.31
Up	ENSG00000163918	1066523939	0,593	RFC4	3q27.3
Up	ENSG00000143443	1046060014	8,79	C1orf56	1q21.3
Up	ENSG00000111581	1045929323	5,62	NUP107	12q15
Up	ENSG00000213347	1042478335	9,9	MXD3	5q35.3
Up	ENSG00000123473	1037197567	7,45	STIL	1p33
Up	ENSG00000044459	1030824544	0,187	CNTLN	9p22.2
Up	ENSG00000141219	1016185605	6,92	C17orf80	17q25.1
Up	ENSG00000170264	1016096614	8,21	FAM161A	2p15
Up	ENSG00000140443	1013810333	6,17	IGF1R	15q26.3
Up	ENSG00000051341	1010947368	7,9	POLQ	3q13.33
Up	ENSG00000156970	1007394781	8,07	BUB1B	15q15.1
Up	ENSG00000142731	1002597394	7,19	PLK4	4q28.1
Down	ENSG00000148346	-4926813175	0,000000323	LCN2	9q34.11
Down	ENSG00000165215	-4907001714	1,03E-25	CLDN3	7q11.23
Down	ENSG00000178363	-4358928121	1,12	CALML3	10p15.1
Down	ENSG00000145824	-4289952746	0,000543	CXCL14	5q31.1
Down	ENSG00000108984	-4166674369	0,000000452	MAP2K6 ENSG00000108984	17q24.3
Down	ENSG00000134258	-4004394947	0,000000266	VTCN1	1p12
Down	ENSG00000162174	-3842313869	0,0000162	ASRGL1	11q12.3
Down	ENSG00000284881	-3837189338	0,0011	DEFB1	CHR_HG76_PATCH
Down	ENSG00000142224	-37935544	0,0156	IL19	1q32.1
Down	ENSG00000110777	-3619920014	2,93E-11	POU2AF1	11q23.1
Down	ENSG00000006377	-3606125936	0,0321	DLX6	7q21.3
Down	ENSG00000128683	-3479277936	6,92	GAD1	2q31.1
Down	ENSG00000186081	-33243996	3,54	KRT5	12q13.13
Down	ENSG00000105369	-3314657634	0,00000296	CD79A	19q13.2
Down	ENSG00000119888	-3287009092	0,000000283	EPCAM	2p21
Down	ENSG00000117322	-3248040999	0,00106	CR2	1q32.2
Down	ENSG00000163501	-3055432402	0,657	IHH	2q35
Down	ENSG00000115009	-2950317396	0,0201	CCL20	2q36.3
Down	ENSG00000016402	-2796415029	0,029	IL20RA	6q23.3
Down	ENSG00000130768	-2692321056	0,000505	SMPDL3B	1p35.3
Down	ENSG00000132185	-2684964762	3,77	FCRLA	1q23.3
Down	ENSG00000156738	-2619621187	0,00775	MS4A1	11q12.2
Down	ENSG00000177455	-2522516712	0,712	CD19	16p11.2
Down	ENSG00000129514	-2351090937	0,000614	FOXA1	14q21.1
Down	ENSG00000132465	-234056153	0,0335	JCHAIN	4q13.3
Down	ENSG00000272398	-2334170282	2,34	CD24	6q21
Down	ENSG00000048462	-2309197463	0,0129	TNFRSF17	16p13.13
Down	ENSG00000131203	-2299370051	0,187	IDO1	8p11.21
Down	ENSG00000167183	-2271368963	1,7	PRR15L	17q21.32
Down	ENSG00000132470	-2271156142	0,0301	ITGB4	17q25.1
Down	ENSG00000157992	-2242615688	0,0000824	KRTCAP3	2p23.3
Down	ENSG00000138684	-2241147573	8,07	IL21	4q27
Down	ENSG00000105173	-220096642	1,03	CCNE1	19q12
Down	ENSG00000049768	-2119391206	1,43	FOXP3	Xp11.23
Down	ENSG00000008323	-2022172045	0,909	PLEKHG6	12p13.31
Down	ENSG00000163735	-2016287311	8,07	CXCL5	4q13.3
Down	ENSG00000171236	-2004682648	0,0388	LRG1	19p13.3
Down	ENSG00000184292	-1998671133	0,593	TACSTD2	1p32.1
Down	XCL1_XCL2	-1995455373	3,54	NA	NANA
Down	ENSG00000196092	-1968330509	9,25	PAX5	9p13.2
Down	ENSG00000139193	-1966821109	0,199	CD27	12p13.31
Down	ENSG00000026751	-1945566274	0,666	SLAMF7	1q23.3
Down	ENSG00000115590	-1852634449	1,19	IL1R2	2q11.2
Down	ENSG00000111537	-1838143421	8,07	IFNG	12q15
Down	ENSG00000132704	-1835435363	5,08	FCRL2	1q23.1
Down	ENSG00000117090	-1802716773	0,00775	SLAMF1	1q23.3
Down	ENSG00000185499	-1789959309	0,798	MUC1	1q22
Down	ENSG00000129654	-177228855	4,11	FOXJ1	17q25.1
Down	ENSG00000105707	-1763556676	1,22	HPN	19q13.11
Down	ENSG00000174123	-175702836	0,187	TLR10	4p14
Down	ENSG00000135324	-1753441146	1,08	MRAP2	6q14.2
Down	ENSG00000167286	-1749791369	3,54	CD3D	11q23.3
Down	ENSG00000085276	-1730333146	0,0296	MECOM	3q26.2
Down	ENSG00000165025	-171601846	0,571	SYK	9q22.2
Down	ENSG00000124875	-171537656	3,93	CXCL6	4q13.3
Down	ENSG00000138413	-1706060834	0,0113	IDH1	2q34
Down	ENSG00000130303	-1700641139	2,87	BST2	19p13.11
Down	ENSG00000111057	-1699170473	0,000494	KRT18	12q13.13
Down	ENSG00000154451	-1688166901	1,08	GBP5	1p22.2
Down	ENSG00000079385	-1685860549	2,39	CEACAM1 ENSG00000079385	19q13.2
Down	ENSG00000181847	-1671916507	0,699	TIGIT	3q13.31
Down	ENSG00000030419	-1640083644	0,0626	IKZF2	2q34
Down	ENSG00000172116	-1600748091	2,41	CD8B	2p11.2
Down	ENSG00000168528	-1590003939	4,12	SERINC2	1p35.2
Down	ENSG00000095585	-1585078076	1,79	BLNK	10q24.1
Down	ENSG00000163599	-1580124237	0,298	CTLA4	2q33.2
Down	ENSG00000110944	-1561478753	5,33	IL23A	12q13.3
Down	ENSG00000117560	-1537919177	1,04	FASLG	1q24.3
Down	ENSG00000039068	-1536727608	0,909	CDH1	16q22.1
Down	ENSG00000125735	-1532424167	1,82	TNFSF14	19p13.3
Down	ENSG00000170421	-1475302052	0,644	KRT8	12q13.13
Down	ENSG00000136573	-1470484791	4,17	BLK	8p23.1
Down	ENSG00000160654	-1441680717	2,92	CD3G	11q23.3
Down	ENSG00000177570	-1429849376	1,16	SAMD12	8q24.12
Down	ENSG00000110448	-1420474075	2,03	CD5	11q12.2
Down	ENSG00000083457	-1413987063	8,79	ITGAE	17p13.2
Down	ENSG00000162755	-1410419271	8,16	KLHDC9	1q23.3
Down	ENSG00000162739	-1398760126	2,9	SLAMF6	1q23.3
Down	ENSG00000115598	-1374499983	7,46	IL1RL2	2q12.1
Down	ENSG00000128422	-1373924435	7,5	KRT17	17q21.2
Down	ENSG00000122224	-137328008	2,93	LY9	1q23.3
Down	ENSG00000161405	-1364115316	5,45	IKZF3	17q21.1
Down	ENSG00000276977	-1358500259	7,5	PDCD1	CHR_HSCHR2_3_CTG15
Down	ENSG00000116824	-1345437238	1,92	CD2	1p13.1
Down	ENSG00000091409	-1345419635	0,284	ITGA6	2q31.1
Down	ENSG00000182866	-1340648812	3,47	LCK	1p35.2
Down	ENSG00000140284	-1315338371	9,9	SLC27A2 ENSG00000140284	15q21.2
Down	ENSG00000171345	-1302198511	0,146	KRT19	17q21.2
Down	ENSG00000156127	-1297433028	0,68	BATF	14q24.3
Down	ENSG00000088992	-129671825	3,54	TESC	12q24.22
Down	ENSG00000186265	-1283723922	3,18	BTLA ENSG00000186265	3q13.2
Down	ENSG00000103528	-1273950538	3,7	SYT17	16p12.3
Down	ENSG00000016391	-125978506	5,27	CHDH	3p21.1
Down	ENSG00000186810	-1244948773	8,37	CXCR3	Xq13.1
Down	ENSG00000172183	-1240029582	1,16	ISG20	15q26.1
Down	ENSG00000153563	-1238940959	8,79	CD8A ENSG00000153563	2p11.2
Down	ENSG00000172215	-1218951488	4,98	CXCR6	3p21.31
Down	ENSG00000128833	-1216981053	0,829	MYO5C	15q21.2
Down	ENSG00000143851	-1211967522	2,11	PTPN7	1q32.1
Down	ENSG00000183918	-1205339689	6,28	SH2D1A	Xq25
Down	ENSG00000242386	-1190794188	3,54	HLA-DMB	CHR_HSCHR6_MHC_MCF_CTG1
Down	ENSG00000065361	-1182106608	2,92	ERBB3	12q13.2
Down	ENSG00000134061	-1180195593	0,561	CD180	5q12.3
Down	ENSG00000111796	-1170744082	2,46	KLRB1	12p13.31
Down	ENSG00000240505	-1147474477	8,79	TNFRSF13B	17p11.2
Down	ENSG00000103056	-1131802572	8,79	SMPD3	16q22.1
Down	ENSG00000004468	-111790178	5,68	CD38	4p15.32
Down	ENSG00000163739	-1113535769	6,92	CXCL1	4q13.3
Down	ENSG00000162836	-1096237026	9,38	ACP6	1q21.2
Down	ENSG00000073849	-1092534379	1,32	ST6GAL1	3q27.3
Down	ENSG00000198851	-1081952154	6,17	CD3E	11q23.3
Down	ENSG00000206450	-1081584264	3,18	HLA-B	CHR_HSCHR6_MHC_QBL_CTG1
Down	ENSG00000276194	-1066886643	9,38	HNF1B	CHR_HSCHR17_7_CTG4
Down	ENSG00000183813	-106550287	5,1	CCR4 ENSG00000183813	3p22.3
Down	ENSG00000113263	-1050249659	5,62	ITK	5q33.3
Down	ENSG00000019582	-1049235014	2,54	CD74	5q33.1
Down	ENSG00000134539	-1043123734	8,69	KLRD1	12p13.2
Down	ENSG00000147168	-1037748784	8,69	IL2RG	Xq13.1
Down	ENSG00000173762	-1027541301	6,1	CD7	17q25.3
Down	ENSG00000126353	-1006552953	4,45	CCR7	17q21.2
