# Supplementary material for: Integrating digital pathology with transcriptomic and epigenomic tools for predicting metastatic uterine tumor aggressiveness
Source: Front Cell Dev Biol. 2022 Nov 18;10:1052098. doi: 10.3389/fcell.2022.1052098 (PMC9716026; doi:10.3389/fcell.2022.1052098)
Supplement: Supplementary file 7 [file DataSheet5.csv]

Regulation	Ensembl ID	log2 Fold Change	Adj.Pval	Symbol	Chr
Up	ENSG00000086548	6545464878	7,74E-10	CEACAM6	19q13.2
Up	ENSG00000136352	4731294059	1,5	NKX2-1	14q13.3
Up	ENSG00000230514	4596943805	1,85E-21	AGER	CHR_HSCHR6_MHC_MCF_CTG1
Up	ENSG00000187908	4475261129	0,000984	DMBT1	10q26.13
Up	ENSG00000167434	4325555674	0,000744	CA4	17q23.1
Up	ENSG00000119888	4250816872	0,000000711	EPCAM	2p21
Up	ENSG00000078081	4208494775	0,000000711	LAMP3	3q27.1
Up	ENSG00000171345	374696124	3,65E-11	KRT19	17q21.2
Up	ENSG00000167183	3449359174	0,344	PRR15L	17q21.32
Up	ENSG00000133063	3198258856	0,186	CHIT1	1q32.1
Up	ENSG00000124469	3124757727	0,0000205	CEACAM8	19q13.2
Up	ENSG00000278006	3102158303	0,0575	CCL18	CHR_HSCHR17_10_CTG4
Up	ENSG00000039068	3092616265	0,0478	CDH1	16q22.1
Up	ENSG00000135480	3084102985	0,00179	KRT7	12q13.13
Up	ENSG00000179593	3009218174	0,00508	ALOX15B	17p13.1
Up	ENSG00000124731	2947472282	0,00508	TREM1	6p21.1
Up	ENSG00000019169	2930175016	0,874	MARCO	2q14.2
Up	ENSG00000148346	2839851359	1,29	LCN2	9q34.11
Up	ENSG00000169442	2643962895	0,000984	CD52	1p36.11
Up	ENSG00000129514	2580423145	4,61	FOXA1	14q21.1
Up	ENSG00000186081	2575641504	9,83	KRT5	12q13.13
Up	ENSG00000108342	2573305062	9,43	CSF3	17q21.1
Up	ENSG00000115602	2568213613	0,0125	IL1RL1	2q12.1
Up	ENSG00000065361	2541109927	1,03	ERBB3	12q13.2
Up	ENSG00000018280	2499093187	0,00508	SLC11A1	2q35
Up	ENSG00000163220	2399232118	0,0105	S100A9	1q21.3
Up	ENSG00000168685	2344472929	0,216	IL7R	5p13.2
Up	ENSG00000050555	2316575009	0,208	LAMC3	9q34.12
Up	ENSG00000163032	2315847967	4,61	VSNL1	2p24.2
Up	ENSG00000090339	2246438729	0,00606	ICAM1	19p13.2
Up	ENSG00000007908	2241725056	7,59	SELE	1q24.2
Up	ENSG00000143365	2205065227	2,67	RORC	1q21.3
Up	ENSG00000121858	2172716684	0,0117	TNFSF10	3q26.31
Up	ENSG00000164683	2106546007	3,1	HEY1	8q21.13
Up	ENSG00000170323	2092454344	4,04	FABP4	8q21.13
Up	ENSG00000172322	2088688959	0,136	CLEC12A	12p13.31
Up	ENSG00000081041	2037714271	1,33	CXCL2	4q13.3
Up	ENSG00000163735	2020336173	4,3	CXCL5	4q13.3
Up	ENSG00000163734	2019306296	0,318	CXCL3	4q13.3
Up	ENSG00000004799	1976068038	2,05	PDK4	7q21.3
Up	ENSG00000143546	1944478458	1,46	S100A8	1q21.3
Up	ENSG00000100453	1928198548	0,874	GZMB	14q12
Up	ENSG00000119535	1915285623	0,0304	CSF3R	1p34.3
Up	ENSG00000173391	1872827056	0,0138	OLR1	12p13.2
Up	ENSG00000125538	1827810361	0,874	IL1B	2q14.1
Up	ENSG00000184292	1820998625	0,283	TACSTD2	1p32.1
Up	ENSG00000103811	1797305969	0,000606	CTSH	15q25.1
Up	ENSG00000181374	1793271928	7,17	CCL13	17q12
Up	ENSG00000165215	176670232	7,06	CLDN3	7q11.23
Up	ENSG00000068078	168347968	1,56	FGFR3	4p16.3
Up	ENSG00000196549	1647339565	4,4	MME	3q25.2
Up	ENSG00000103528	1639632934	0,00215	SYT17	16p12.3
Up	ENSG00000136689	1586109452	2,67	IL1RN	2q14.1
Up	ENSG00000275565	1572970085	0,271	ALOX5	CHR_HSCHR10_1_CTG2
Up	ENSG00000083457	1566279335	4,38	ITGAE	17p13.2
Up	ENSG00000073756	1563470368	4,52	PTGS2	1q31.1
Up	ENSG00000062524	156055343	4,18	LTK	15q15.1
Up	ENSG00000127863	1554388919	2,25	TNFRSF19	13q12.12
Up	ENSG00000166825	1473184999	0,0476	ANPEP	15q26.1
Up	ENSG00000120217	1437745236	9,74	CD274	9p24.1
Up	ENSG00000157404	1414213258	4,23	KIT	4q12
Up	ENSG00000019582	1408756042	0,42	CD74	5q33.1
Up	ENSG00000275331	1379408474	4,91	ABCC6	CHR_HSCHR16_1_CTG1
Up	ENSG00000178726	1371366924	1,03	THBD	20p11.21
Up	ENSG00000121797	132422597	8,48	CCRL2	3p21.31
Up	ENSG00000111679	1306246637	1,56	PTPN6	12p13.31
Up	ENSG00000111057	1255406366	0,1	KRT18	12q13.13
Up	ENSG00000183762	1202398861	7,59	KREMEN1	22q12.1
Up	ENSG00000261371	1201899452	0,407	PECAM1	17q23.3
Up	ENSG00000169252	1198503851	9,14	ADRB2	5q32
Up	ENSG00000005884	1184683789	3,35	ITGA3	17q21.33
Up	ENSG00000128833	1181293897	2,05	MYO5C	15q21.2
Up	ENSG00000160255	1179215318	1,12	ITGB2	21q22.3
Up	ENSG00000170421	1167250536	2,45	KRT8	12q13.13
Up	ENSG00000168961	1144611476	0,105	LGALS9	17q11.2
Up	ENSG00000135929	1088629402	4,38	CYP27A1	2q35
Up	ENSG00000128641	1082630448	7,17	MYO1B	2q32.3
Up	ENSG00000179776	1060261717	1,43	CDH5	16q21
Up	ENSG00000066336	1007807861	2,9	SPI1	11p11.2
Down	ENSG00000050628	-3943854248	0,000000711	PTGER3	1p31.1
Down	ENSG00000142677	-2687617801	1,36	IL22RA1	1p36.11
Down	ENSG00000132872	-2642676417	4,61	SYT4	18q12.3
Down	ENSG00000161638	-2600324145	0,0938	ITGA5	12q13.13
Down	ENSG00000136492	-2476750379	0,425	BRIP1 ENSG00000136492	17q23.2
Down	ENSG00000171401	-2405225066	7,59	KRT13	17q21.2
Down	C4A_C4B	-2276549901	0,0476	NA	NANA
Down	ENSG00000276480	-18312689	4,21	MYH11	CHR_HSCHR16_1_CTG1
Down	ENSG00000162891	-1667296485	9,83	IL20	1q32.1
Down	ENSG00000154096	-1622728225	4,38	THY1	11q23.3
Down	ENSG00000135318	-1610633153	0,826	NT5E	6q14.3
Down	ENSG00000123146	-1459175036	6,12	ADGRE5	19p13.12
Down	ENSG00000106952	-1458193201	4,77	TNFSF8	9q33.1
Down	ENSG00000133026	-1403120871	6,07	MYH10	17p13.1
Down	ENSG00000138185	-1358551497	0,506	ENTPD1	10q24.1
Down	ENSG00000149591	-1354863965	7,69	TAGLN	11q23.3
Down	ENSG00000235067	-1345364379	0,451	TUBB	CHR_HSCHR6_MHC_DBB_CTG1
Down	ENSG00000137801	-1306130704	8,48	THBS1	15q14
Down	ENSG00000196352	-1294385321	7,8	CD55	1q32.2
Down	ENSG00000262634	-1265003005	9,07	SKA1	CHR_HSCHR18_1_CTG1_1
Down	ENSG00000163535	-122788056	7,07	SGO2	2q33.1
Down	ENSG00000135324	-1222175572	9,74	MRAP2	6q14.2
Down	ENSG00000158764	-1211099472	8,48	ITLN2	1q23.3
Down	ENSG00000165821	-1192586597	0,0447	SALL2	14q11.2
Down	ENSG00000102265	-1188845946	1,5	TIMP1	Xp11.3
Down	ENSG00000171320	-1179624214	1,39	ESCO2	8p21.1
Down	ENSG00000179271	-1179368431	0,0503	GADD45GIP1	19p13.13
Down	ENSG00000100097	-1167367639	1,45	LGALS1	22q13.1
Down	ENSG00000151914	-1165440148	2,12	DST	6p12.1
Down	ENSG00000096968	-114418973	7,37	JAK2	9p24.1
Down	ENSG00000137807	-11389232	4,4	KIF23	15q23
Down	ENSG00000140464	-1102196685	2,25	PML	15q24.1
Down	ENSG00000145431	-1073833447	5,89	PDGFC	4q32.1
Down	ENSG00000153044	-1046719666	9,87	CENPH	5q13.2
Down	ENSG00000108406	-1017733619	1,05	DHX40	17q23.1
Down	ENSG00000168517	-101115614	1,03	HEXIM2	17q21.31
